# Supplementary material for: Enhancing Nursing Competencies: An Assessment of Knowledge and Attitudes Toward Dental Trauma Management Among Nursing Students—An Interventional Study
Source: Nurs Rep. 2024 Nov 29;14(4):3765–78. doi: 10.3390/nursrep14040275 (PMC11677559; doi:10.3390/nursrep14040275)
Supplement: Supplementary file 1 [file nursrep-14-00275-s001.zip]

Archive with 2 entries (2 files):
- nursrep-3246159-figures.pdf
- nursrep-3246159-supplementary-3.pdf
